# Supplementary material for: Adapting waterpipe-specific pictorial health warning labels to the Tunisian context using a mixed method approach
Source: PLoS One. 2023 Mar 24;18(3):e0279014. doi: 10.1371/journal.pone.0279014 (PMC10038263; doi:10.1371/journal.pone.0279014)
Supplement: S1 Dataset — (XLSX) [file pone.0279014.s001.xlsx]

## Sheet: Data set
Gender	Age	Highest_educational_level	Cigarette_smoker	WP_smoker	WP_Addiction_Compared_To_Cigarettes_Addiction	Age_Start_Smoking_WP_Number	Why_Start_Smoking_WP	Own_WP	How_Harmful_WP_is_Compared_To_Cigarettes	Planning_To_Quit_WP_Smoking	Non_Smokers_Group_Reasons_for_not_smoking_WP	Effectiveness_T1L1_WP_Health_Risks	Effectiveness_T1L1_WP_Quit_Motivated	Effectiveness_T1L1_WP_Prevent_Starting	Effectiveness_T1L1_HLW_Overall	Effectiveness_T1L2_WP_Health_Risks	Effectiveness_T1L2_WP_Quit_Motivated	Effectiveness_T1L2_WP_Prevent_Starting	Effectiveness_T1L2_WP_HWL_Overall	Effectiveness_T1L3_WP_Health_Risks	Effectiveness_T1L3_WP_Quit_Motivated	Effectiveness_T1L3_WP_Prevent_Starting	Effectiveness_T1L3_WP_HWL_Overall	Effectiveness_T1L5_WP_Health_Risks	Effectiveness_T1L5_WP_Quit_Motivated	Effectiveness_T1L5_WP_Prevent_Starting	Effectiveness_T1L5_WP_HWL_Overall	Effectiveness_T2L3_WP_Health_Risks	Effectiveness_T2L3_WP_Quit_Motivated	Effectiveness_T2L3_WP_Prevent_Starting	Effectiveness_T2L3_WP_HWL_Overall	Effectiveness_T2L1_WP_Health_Risks	Effectiveness_T2L1_WP_Quit_Motivated	Effectiveness_T2L1_WP_Prevent_Starting	Effectiveness_T2L1_WP_HWL_Overall	Effectiveness_T2L4_WP_Health_Risks	Effectiveness_T2L4_WP_Quit_Motivated	Effectiveness_T2L4_WP_Prevent_Starting	Effectiveness_T2L4_WP_HWL_Overall	Effectiveness_T2L2_WP_Health_Risks	Effectiveness_T2L2_WP_Quit_Motivated	Effectiveness_T2L2_WP_Prevent_Starting	Effectiveness_T2L2_WP_HWL_Overall	Effectiveness_T3L2_WP_Health_Risks	Effectiveness_T3L2_WP_Quit_Motivated	Effectiveness_T3L2_WP_Prevent_Starting	Effectiveness_T3L2_WP_HWL_Overall	Effectiveness_T3L4_WP_Health_Risks	Effectiveness_T3L4_WP_Quit_Motivated
1	19	3	2	0	3	#NULL!	#NULL!	#NULL!	#NULL!	#NULL!	1	3	3	4	3	1	2	2	2	3	2	3	3	2	2	2	2	3	3	2	3	4	4	3	4	3	4	2	3	2	3	1	2	1	2	1	1	3	3
1	19	3	2	0	2	#NULL!	#NULL!	#NULL!	#NULL!	#NULL!	1	2	2	2	3	2	1	2	2	1	1	1	1	3	3	3	4	2	2	1	1	3	4	1	2	4	3	1	3	3	2	1	2	2	1	1	1	2	2
1	19	3	2	0	1	#NULL!	#NULL!	#NULL!	#NULL!	#NULL!	4	3	3	2	3	3	3	3	3	1	1	2	1	3	2	3	3	4	3	1	3	3	4	4	4	3	3	1	2	2	2	1	2	3	4	3	3	3	2
1	20	3	2	0	1	#NULL!	#NULL!	#NULL!	#NULL!	#NULL!	1	3	3	3	2	3	3	3	3	3	3	2	3	2	2	2	2	3	3	2	2	4	4	4	4	4	4	4	4	3	3	3	3	2	2	2	2	2	2
2	20	4	1	0	1	#NULL!	#NULL!	#NULL!	#NULL!	#NULL!	5	3	3	2	3	3	3	2	3	3	3	2	3	#NULL!	#NULL!	#NULL!	#NULL!	3	2	1	2	3	3	1	3	3	3	1	3	4	2	1	3	3	4	3	3	2	2
2	29	4	1	0	1	#NULL!	#NULL!	#NULL!	3	#NULL!	3	3	3	3	2	3	2	2	2	2	2	2	2	2	2	1	2	3	3	2	3	3	3	2	2	3	3	3	3	3	3	3	3	2	2	2	2	3	3
2	27	4	1	0	4	#NULL!	#NULL!	#NULL!	3	#NULL!	3	3	2	4	2	4	4	4	4	#NULL!	#NULL!	#NULL!	#NULL!	1	1	1	1	3	3	3	3	#NULL!	#NULL!	#NULL!	#NULL!	2	2	2	2	3	3	3	3	3	3	3	3	2	3
1	22	4	1	0	1	#NULL!	#NULL!	#NULL!	3	#NULL!	3	4	4	4	4	#NULL!	#NULL!	#NULL!	#NULL!	4	4	4	4	4	4	4	4	3	3	4	3	4	3	3	3	#NULL!	#NULL!	#NULL!	#NULL!	4	4	4	4	#NULL!	#NULL!	#NULL!	#NULL!	#NULL!	#NULL!
1	34	2	2	0	3	#NULL!	#NULL!	#NULL!	#NULL!	#NULL!	1	4	4	4	4	4	4	4	4	4	4	4	4	4	4	4	4	4	4	4	4	4	4	4	4	4	4	4	4	4	4	4	4	4	4	4	4	4	4
2	19	3	2	0	#NULL!	#NULL!	#NULL!	#NULL!	#NULL!	#NULL!	4	1	1	1	2	4	3	3	3	4	4	4	3	2	3	2	3	4	3	3	4	1	1	1	2	4	4	4	4	4	4	4	4	4	3	4	3	4	2
2	19	3	2	0	#NULL!	#NULL!	#NULL!	#NULL!	#NULL!	#NULL!	4	2	3	1	2	3	2	2	2	1	2	2	2	2	2	2	3	2	2	1	2	4	4	1	3	2	2	1	2	3	3	2	3	1	1	1	1	2	2
2	24	4	2	0	#NULL!	#NULL!	#NULL!	#NULL!	#NULL!	#NULL!	2	1	1	1	1	1	1	1	1	3	1	1	1	1	1	1	1	3	3	2	2	3	3	3	3	1	1	1	1	1	1	1	1	1	1	1	1	1	1
1	32	4	2	0	#NULL!	#NULL!	#NULL!	#NULL!	#NULL!	#NULL!	1	4	4	4	4	3	4	4	3	3	4	4	4	3	2	3	3	3	4	4	4	#NULL!	#NULL!	#NULL!	#NULL!	#NULL!	#NULL!	#NULL!	#NULL!	4	4	4	4	3	2	3	1	2	3
2	25	2	2	0	#NULL!	#NULL!	#NULL!	#NULL!	#NULL!	#NULL!	1	3	3	3	3	3	2	3	2	4	4	4	4	4	4	3	3	3	3	3	3	4	4	4	4	4	4	4	4	3	4	3	3	3	3	3	3	3	3
1	34	2	2	0	#NULL!	#NULL!	#NULL!	#NULL!	#NULL!	#NULL!	1	4	4	4	4	4	4	4	4	3	2	1	2	3	3	3	3	2	2	2	2	3	3	3	3	4	4	4	4	4	4	4	4	3	4	4	4	2	2
1	22	4	2	0	#NULL!	#NULL!	#NULL!	#NULL!	#NULL!	#NULL!	1	4	3	3	3	3	3	3	3	4	2	2	3	4	3	3	4	4	4	3	4	4	3	3	4	3	3	3	3	3	3	3	4	3	3	4	4	3	3
2	26	4	1	0	1	#NULL!	#NULL!	#NULL!	#NULL!	#NULL!	2	2	2	1	2	2	2	2	2	1	1	2	2	1	1	2	1	3	3	2	3	3	2	2	2	3	3	2	3	3	3	2	3	2	2	1	2	3	3
1	22	4	1	0	1	#NULL!	#NULL!	#NULL!	#NULL!	#NULL!	1	4	4	4	4	4	4	4	4	3	3	3	3	4	4	4	4	4	4	4	4	4	4	4	4	4	4	4	4	4	4	4	4	4	4	4	4	4	4
1	23	4	2	0	3	#NULL!	#NULL!	#NULL!	#NULL!	#NULL!	4	2	2	1	2	3	3	1	2	2	1	1	1	3	3	2	3	3	2	1	2	3	3	1	3	2	2	2	2	2	2	1	1	3	2	1	2	2	1
1	21	4	2	0	#NULL!	#NULL!	#NULL!	#NULL!	#NULL!	#NULL!	1	3	3	3	3	3	3	2	3	3	3	3	3	4	3	3	3	2	2	2	2	4	4	2	3	3	4	2	3	2	2	2	2	4	3	3	4	1	1
2	23	4	2	0	4	#NULL!	#NULL!	#NULL!	#NULL!	#NULL!	4	3	3	3	3	3	3	3	3	1	1	1	1	#NULL!	#NULL!	#NULL!	#NULL!	#NULL!	#NULL!	#NULL!	#NULL!	#NULL!	#NULL!	#NULL!	#NULL!	#NULL!	#NULL!	#NULL!	#NULL!	#NULL!	#NULL!	#NULL!	#NULL!	#NULL!	#NULL!	#NULL!	#NULL!	#NULL!	#NULL!
2	27	4	2	0	#NULL!	#NULL!	#NULL!	#NULL!	#NULL!	#NULL!	1	4	3	3	3	3	3	2	3	3	3	4	3	2	2	1	2	3	2	1	2	3	2	2	3	2	2	1	2	4	4	4	4	4	4	4	4	1	1
2	30	4	2	0	#NULL!	#NULL!	#NULL!	#NULL!	#NULL!	#NULL!	4	4	4	4	4	2	2	2	2	2	2	2	2	3	3	3	3	3	2	2	3	3	3	2	2	2	2	2	2	2	2	2	2	2	2	3	2	3	3
2	27	4	2	0	2	#NULL!	#NULL!	#NULL!	#NULL!	#NULL!	4	4	3	4	3	2	2	3	2	1	1	2	2	3	3	3	3	2	2	1	2	2	2	2	3	2	2	2	2	2	2	2	2	2	2	3	2	2	2
1	26	4	1	0	2	#NULL!	#NULL!	#NULL!	2	#NULL!	1	4	4	4	3	4	4	1	4	1	1	1	1	4	4	4	3	1	1	1	2	1	1	1	1	1	1	1	1	1	1	1	1	1	1	1	1	1	1
1	20	4	1	0	2	#NULL!	#NULL!	#NULL!	#NULL!	#NULL!	1	4	4	4	4	3	3	4	3	2	2	2	2	4	4	4	4	3	3	4	3	4	3	4	3	4	3	4	4	4	3	4	4	4	4	4	3	3	3
2	19	3	2	0	#NULL!	#NULL!	#NULL!	#NULL!	#NULL!	#NULL!	1	3	4	3	3	3	2	3	2	3	4	2	4	2	3	2	2	4	3	3	4	4	4	1	3	3	4	1	3	3	3	1	3	2	2	2	2	3	3
1	31	4	2	0	#NULL!	#NULL!	#NULL!	#NULL!	#NULL!	#NULL!	1	4	2	2	2	3	2	2	2	2	2	3	3	3	2	2	2	2	1	1	1	2	1	1	1	2	2	1	2	2	1	1	1	3	2	2	2	2	2
1	28	4	2	0	#NULL!	#NULL!	#NULL!	#NULL!	#NULL!	#NULL!	4	4	4	4	4	3	4	4	4	3	3	4	3	2	2	2	2	4	4	2	3	4	4	4	4	3	4	3	3	#NULL!	#NULL!	#NULL!	#NULL!	4	4	4	4	3	3
2	29	4	2	0	#NULL!	#NULL!	#NULL!	#NULL!	#NULL!	#NULL!	4	3	3	3	3	3	4	4	4	3	3	3	3	3	3	3	3	3	3	3	3	3	2	2	2	3	3	3	3	3	3	3	3	3	3	3	3	3	3
2	27	4	2	0	#NULL!	#NULL!	#NULL!	#NULL!	#NULL!	#NULL!	1	3	3	3	3	4	4	4	4	3	3	3	3	3	3	3	3	3	3	3	3	2	2	2	2	3	2	2	2	3	3	3	3	3	3	3	3	2	2
2	27	4	2	0	#NULL!	#NULL!	#NULL!	#NULL!	#NULL!	#NULL!	2	3	3	2	3	3	3	2	3	3	3	2	3	2	2	2	2	4	4	2	4	#NULL!	#NULL!	#NULL!	#NULL!	4	4	3	4	4	4	3	4	3	3	3	3	3	3
2	23	4	2	0	#NULL!	#NULL!	#NULL!	#NULL!	#NULL!	#NULL!	4	4	4	3	3	3	4	2	3	2	3	2	2	3	3	2	2	4	4	3	4	2	3	3	4	4	3	4	3	3	3	2	3	3	3	3	3	2	2
2	26	4	2	0	#NULL!	#NULL!	#NULL!	#NULL!	#NULL!	#NULL!	1	4	4	4	4	3	3	3	3	2	2	2	2	4	4	4	4	4	4	4	4	4	4	4	4	4	4	4	4	3	3	3	3	4	4	4	4	1	1
1	28	4	2	0	#NULL!	#NULL!	#NULL!	#NULL!	#NULL!	#NULL!	4	3	3	3	4	3	4	3	4	2	2	2	2	3	3	2	3	4	4	3	4	4	4	4	4	3	3	3	3	3	3	4	4	4	4	4	4	3	2
1	29	4	2	0	#NULL!	#NULL!	#NULL!	#NULL!	#NULL!	#NULL!	4	3	3	3	2	3	3	3	3	3	3	4	3	3	4	4	3	4	4	4	4	4	4	4	4	4	4	4	4	4	4	4	4	4	3	3	3	4	3
1	33	4	2	0	#NULL!	#NULL!	#NULL!	#NULL!	#NULL!	#NULL!	1	3	4	4	3	3	3	4	3	3	3	1	3	2	2	3	2	1	1	2	3	3	2	2	2	3	2	2	2	2	2	2	2	2	2	2	2	3	3
2	26	4	2	0	#NULL!	#NULL!	#NULL!	#NULL!	#NULL!	#NULL!	1	3	2	2	2	2	2	2	2	3	3	3	3	2	2	2	2	2	2	2	2	3	2	2	2	2	2	2	2	2	2	2	2	2	2	2	2	1	1
2	27	4	2	0	#NULL!	#NULL!	#NULL!	#NULL!	#NULL!	#NULL!	4	3	3	3	3	3	3	3	3	2	3	3	3	2	2	3	2	4	4	2	4	3	3	2	3	3	3	1	3	3	3	1	3	3	2	2	2	3	3
2	28	4	2	0	#NULL!	#NULL!	#NULL!	#NULL!	#NULL!	#NULL!	4	3	2	3	2	3	2	3	3	2	2	2	2	2	2	2	2	3	3	2	3	3	3	2	3	3	3	2	3	3	3	2	2	2	2	3	2	2	2
2	20	3	1	1	1	19	2	2	3	4	#NULL!	2	1	1	1	3	2	1	2	3	3	2	3	2	3	3	2	3	1	2	2	3	4	2	3	1	2	2	1	3	3	2	3	3	4	3	3	2	2
2	20	3	1	1	3	#NULL!	1	2	#NULL!	1	#NULL!	2	1	3	2	1	2	1	1	3	3	4	4	1	2	2	1	3	3	2	3	3	3	3	4	2	2	3	2	3	3	3	3	1	1	1	1	2	2
2	21	4	1	1	1	20	1	2	3	4	#NULL!	1	3	1	1	1	1	1	2	2	3	2	2	1	1	1	1	3	2	1	2	2	3	1	2	2	3	1	2	2	2	1	1	1	1	1	1	1	1
2	20	3	1	1	1	16	2	1	4	4	#NULL!	2	2	1	2	2	2	2	1	1	2	2	2	2	3	2	2	3	3	3	3	4	4	4	4	3	3	2	3	3	3	2	4	1	1	1	1	2	2
1	19	3	1	1	1	15	3	2	3	4	#NULL!	3	3	3	2	3	4	3	3	3	2	2	2	2	2	2	3	3	2	2	3	3	3	2	4	3	3	2	3	3	3	2	3	3	3	4	4	2	2
1	22	3	1	1	1	#NULL!	2	2	#NULL!	3	#NULL!	2	2	2	2	2	2	2	2	2	3	3	3	1	1	1	1	3	2	2	2	3	2	2	3	3	2	2	3	2	2	2	2	2	2	2	2	1	1
2	25	4	1	1	3	19	2	2	#NULL!	#NULL!	#NULL!	3	4	3	4	3	4	3	4	4	3	3	3	3	3	4	3	3	2	3	3	4	4	3	4	3	4	3	4	3	4	3	4	3	3	3	2	3	3
2	22	3	1	1	2	#NULL!	#NULL!	2	#NULL!	#NULL!	#NULL!	#NULL!	#NULL!	#NULL!	#NULL!	2	1	1	2	2	3	3	3	2	3	3	3	2	3	3	3	4	3	3	3	3	2	3	3	3	3	2	2	3	3	2	2	2	2
2	19	4	1	1	3	#NULL!	2	2	3	1	#NULL!	3	2	4	3	4	4	3	3	3	2	3	2	3	3	4	4	3	2	2	3	4	3	2	3	3	3	3	3	2	2	2	2	3	3	3	2	3	3
1	19	4	1	1	1	16	2	2	4	1	#NULL!	3	2	3	3	3	3	4	3	2	1	1	1	2	3	4	3	#NULL!	#NULL!	#NULL!	#NULL!	3	3	2	3	3	2	3	3	2	3	2	2	4	4	3	4	#NULL!	#NULL!
1	21	2	1	1	3	15	1	1	3	4	#NULL!	2	2	2	2	3	3	3	3	2	2	1	2	3	3	1	3	1	1	1	1	4	4	4	4	3	3	3	3	3	3	3	3	3	3	3	3	3	3
1	20	4	1	1	3	16	4	2	2	3	#NULL!	4	4	4	4	4	3	4	4	3	4	1	4	3	2	4	1	3	2	3	3	1	1	3	4	4	3	4	4	4	2	3	4	2	4	4	4	4	4
2	28	4	1	1	2	24	1	1	2	4	#NULL!	3	3	3	3	3	3	3	3	3	3	3	3	2	2	2	2	3	3	3	3	2	2	2	2	3	3	2	2	#NULL!	#NULL!	#NULL!	#NULL!	3	3	3	3	3	3
1	19	4	1	1	1	17	2	2	3	1	#NULL!	3	3	3	3	#NULL!	#NULL!	#NULL!	#NULL!	3	3	3	3	4	4	4	4	4	4	3	3	1	1	1	1	3	3	3	3	#NULL!	#NULL!	#NULL!	#NULL!	3	3	3	3	2	2
1	21	4	1	1	2	19	2	2	2	3	#NULL!	3	3	3	3	3	3	3	3	2	2	2	2	4	3	3	3	3	2	2	3	3	2	2	3	3	3	3	3	3	3	3	3	2	2	2	2	#NULL!	#NULL!
1	21	4	1	1	#NULL!	#NULL!	2	1	2	5	#NULL!	#NULL!	#NULL!	#NULL!	#NULL!	4	4	4	4	#NULL!	#NULL!	#NULL!	#NULL!	3	3	3	3	4	4	4	4	4	4	3	4	3	3	3	3	#NULL!	#NULL!	#NULL!	#NULL!	3	3	3	4	1	1
1	20	4	1	1	1	16	2	1	1	4	#NULL!	4	3	1	1	4	3	1	1	1	1	1	1	4	4	4	4	4	3	1	1	1	1	1	1	4	3	1	1	4	3	1	1	4	3	1	1	4	3
1	27	4	2	1	1	16	2	2	4	4	#NULL!	3	4	4	4	2	2	3	3	3	3	3	3	3	3	4	4	2	3	3	3	2	3	3	3	2	2	2	2	2	3	2	3	4	4	3	4	2	2
2	20	4	2	1	2	#NULL!	3	2	2	4	#NULL!	3	3	4	3	3	3	4	3	4	3	4	3	3	2	3	2	4	4	4	4	4	4	4	4	4	4	4	4	3	3	3	3	3	3	3	3	3	3
1	28	4	1	1	1	28	2	2	3	#NULL!	#NULL!	3	3	4	3	4	4	4	4	4	4	4	4	4	4	4	4	4	4	4	4	4	4	4	4	4	4	4	4	4	4	4	4	4	4	4	4	4	4
2	23	4	1	1	1	22	3	2	3	#NULL!	#NULL!	3	3	3	3	2	3	2	3	3	2	2	3	3	2	3	3	3	3	2	3	3	3	3	4	3	3	2	3	2	1	2	2	2	3	3	3	3	2
2	21	4	1	1	2	#NULL!	#NULL!	1	#NULL!	#NULL!	#NULL!	3	2	2	2	3	3	2	2	3	3	2	3	3	2	3	3	3	3	2	3	3	2	2	3	3	3	1	3	3	2	2	2	2	2	2	2	2	2
1	20	4	2	1	3	16	2	1	1	4	#NULL!	4	3	3	2	3	3	4	3	1	1	1	1	#NULL!	#NULL!	#NULL!	#NULL!	3	2	4	2	4	4	3	4	2	3	1	2	4	3	3	4	2	1	1	3	#NULL!	#NULL!
[truncated: 42 more columns]
