# Supplementary material for: Adapting waterpipe-specific pictorial health warning labels to the Tunisian context using a mixed method approach
Source: PLoS One. 2023 Mar 24;18(3):e0279014. doi: 10.1371/journal.pone.0279014 (PMC10038263; doi:10.1371/journal.pone.0279014)
Supplement: S2 Dataset — (XLS) [file pone.0279014.s002.xls]

## Sheet: Sheet1
Category	Code	Text
Attention	AT1L1	F1: attractive, as it's shocking
Attention	AT1L1	F1 important information to know, credible
Attention	AT1L1	disgusting then people will avoid the HW globally instead of trying to read the message
Attention	AT1L1	the picture is so disgusting that people won't hesitate to read the message
Attention	AT1L1	F1: attractive, shocking
Attention	AT1L1	attractive
Attention	AT1L1	Shocking
Attention	AT1L1	Attractive,
Attention	AT1L1	Too disgusting, people may avoid it and not focus on the text
Attention	AT1L1	attractive
Attention	AT1L2	F1, F4, F3: not attractive
Attention	AT1L2	The message is too much consumed, the photo is very well known so it is no longer attractive
Attention	AT1L2	HWL trivialized so no longer attractive
Attention	AT1L2	F1, F4, F3: not attractive
Attention	AT1L2	not attractive
Attention	AT1L2	not attractive
Attention	AT1L2	M1:so it is no longer attractive
Attention	AT1L2	M1: no longer attractive
Attention	AT1L3	not attractive
Attention	AT1L3	(M1): not credible, make up effect
Attention	AT1L3	M1: attractive
Attention	AT1L3	Not attractive at all for boys
Attention	AT1L3	not credible at all,
Attention	AT1L3	direct, attractive
Attention	AT1L5	the picture is not attractive
Attention	AT2L1	Some participants say the HW was not attractive, others say it was.
Attention	AT2L1	M2: attractive
Attention	AT2L1	M2: attractive
Attention	AT2L1	Not attractive
Attention	AT2L1	not attractive
Attention	AT2L1	attractive
Attention	AT2L2	Attractive
Attention	AT2L2	Attractive
Attention	AT2L3	the black background is excellent, it's attractive
Attention	AT2L3	attractive
Attention	AT2L3	F2: good HW, attractive
Attention	AT2L3	Picture: the black background is excellent, it's attractive This HW was selected by this group as the best one
Attention	AT2L3	not attractive
Attention	AT2L3	attractive
Attention	AT2L3	attractive
Attention	AT2L3	attractive
Attention	AT2L4	attractive
Attention	AT2L4	The picture is attractive
Attention	AT2L4	The picture is attractive and shocking
Attention	AT2L4	The picture is attractive
Attention	AT2L4	M2, F2 The picture is attractive and touching
Attention	AT2L4	The picture is not shocking
Attention	AT3L1	picture not shocking, it is just a simple herpes
Attention	AT3L1	attractive
Attention	AT3L1	shocking, disgusting and attractive
Attention	AT3L1	F2, F3: The picture is not shocking
Attention	AT3L1	M1:not attractive
Attention	AT3L1	picture not shocking
Attention	AT3L2	The water pipe picture is attractive
Attention	AT3L2	attractive
Attention	AT3L2	The water pipe picture is attractive
Attention	AT3L2	The water pipe picture is attractive
Attention	AT3L3	not attractive,
Attention	AT3L3	attractive, but the squeleton head is hard to discern
Attention	AT3L3	Attractive
Attention	AT3L3	F2, F3:not attractive,
Attention	AT3L3	attractive
Attention	AT3L4	The picture is not shocking so it can’t be attractive
Attention	AT3L4	M2: not shocking
Attention	AT3L4	not attractive
Attention	AT3L4	not attractive
Attention	AT3L4	not attractive
Attention	AT3L4	F2, M2: not shocking
Attention	AT4L1	All the group:the picture is attractive,
Attention	AT4L1	Attractive, shocking,
Attention	AT4L1	attractive
Attention	AT4L1	disgusting picture
Attention	AT4L1	Attractive, disgusting picture
Attention	AT4L1	M1: The picture is so disgusting and shocking; to the extent to some will avoid looking at the photo
Attention	AT4L1	2 girls: Attractive, disgusting picture
Attention	AT4L1	M1: attractive
Attention	AT4L2	it does not attract people's attention anymore
Attention	AT4L2	attractive
Attention	AT4L2	attractive
Attention	AT4L3	F2: attractive
Attention	AT4L3	However, the picture is not attractive
Attention	AT4L3	not attractive
Attention	AT4L3	F3: attractive
Attention	AT4L3	The picture is not attractive,
		Add an other HW that gives a direct message to young people and mainly teenagers. A HW containing an ironic message that breaks cultural perceptions regarding Text suggestions: “???? ?????? ???? ????? ???? ??????” “???? ???... ????? ??? ? ???? ????? ???? ?? ???”
Attention	AT4L4	The picture is attractive but nothing serious just a headache, moreover the text illisable.
Communication	COMT1L1	M1: weak message
Communication	COMT1L1	Not touching, not credible (science fiction picture)
Communication	COMT1L1	credible
Communication	COMT1L1	may lead to a mouth cancer this mitigates the danger and limits the HW effectiveness
Communication	COMT1L1	This HW was globally very appreciated by the group shocking, frightening,
Communication	COMT1L1	M2: credible, important info, new info
Communication	COMT1L1	credible HWL,
Communication	COMT1L1	M2: credible
Communication	COMT1L1	F1 important info to know, credible
Communication	COMT1L1	it only happens for others, non credible
Communication	COMT1L2	M1: The message is too much consumed, the photo is very well known
Communication	COMT1L2	The message is purely scientific (organic approach); does not show any human suffering so not touching.
Communication	COMT1L2	M1:The message is too much consumed, the photo is very well known, not credible The picture is very crowded
Communication	COMT1L2	(M1) The message is too much consumed, the photo is very well known so it is no longer attractive, not credible
Communication	COMT1L2	Very consumed message
Communication	COMT1L2	not touching, not scaring at all
Communication	COMT1L2	The message is too much consumed
Communication	COMT1L2	not touching, not scaring at all
Communication	COMT1L2	text and picture too consumed
Communication	COMT1L3	M1 new and important information, but not credible using this image
Communication	COMT1L3	F1, F2: not credible
Communication	COMT1L3	F5: Not so important info to know compared to heavy diseases attributable to smoking
Communication	COMT1L3	disgusting, new information, not credible
Communication	COMT1L3	M1: credible info, important info to know But the picture is not successful
Communication	COMT1L3	not credible at all not touching
Communication	COMT1L3	not credible at all
Communication	COMT1L3	not shocking, natural, anyway everyone will have wrinkles at a certain age
Communication	COMT1L3	touching for girls mainly
Communication	COMT1L3	important info to know,
Communication	COMT1L3	Non credible, many factors impact wrinkles appearance (age, genetic factors, stress) and not only tobacco use 1 Boy: makeup undermines the HW credibility
Communication	COMT1L3	F3, F4: not credible, wrinkles may be not related to smoking, the picture with make up has diluted the HW importance
Communication	COMT1L5	The sentence is not grammatically correct, not credible The tracheotomy picture is unclear and not easily understandable for the general population
Communication	COMT1L5	F1, M2: message is not clear for a non smoker The sentence wording is not grammatically correct, too long sentence
Communication	COMT1L5	Difficult to understand the message
Communication	COMT1L5	F1, F3, F4: Important info to know
Communication	COMT1L5	Only one female person in the group understand well the message: the message is not clear, not understandable, not effective. The sentence wording is not grammatically correct, too long sentence
Communication	COMT1L5	The opinion of the group concerning this HW: it is a very negative message, it's not credible
Communication	COMT1L5	Clear message and picture However, not credible at all, too much exaggeration, not all smokers will reach this stage of addiction.
Communication	COMT1L5	Difficult to understand the message
Communication	COMT1L5	the message is clear (the idea of addiction is conveyed through this warning), however, it's not credible and no new info
Communication	COMT1L5	Not credible at all, too much exaggeration (you cannot stay a smoker at such an advanced stage of the disease
Communication	COMT1L5	the text is too long; the message is not clear as well as the photo
Communication	COMT1L5	M1: message is not clear for a non smoker, not credible
Communication	COMT1L5	Touching, improve the text
Communication	COMT2L1	not credible
Communication	COMT2L1	F1: the text is too general; it's not touching
Communication	COMT2L1	Avoid using baby's pictures to convey a health warning message Besides, nowadays, people have become more and more accustomed to death images. Such images are no longer effective in attracting people's attention or conveying a message. The first thought they already get is to doubt its credibility.
Communication	COMT2L1	F2: Important info to know, however, the photo is not scaring at all
Communication	COMT2L1	M2 touching
Communication	COMT2L1	F1: the text is too general; it's not touching
Communication	COMT2L1	M2: this picture is more attractive, more successful, more touching You can feel the danger for the baby
Communication	COMT2L1	picture was even touching: it shows that the baby is victim of his own parents. However, the photo is not adequate with the text
Communication	COMT2L1	Non credible message
Communication	COMT2L1	not specific to pregnant women smoking, it may be related to any other pregnancy complications
Communication	COMT2L1	M2:but not credible, too general
Communication	COMT2L1	Picture not scaring at all
Communication	COMT2L1	Not touching at all
Communication	COMT2L1	touching Girls: the picture is good but the text mitigates the HW effectiveness
Communication	COMT2L1	F2: Important info to know, however, the photo is not scaring at all
Communication	COMT2L2	The message is purely scientific (organic approach); it is not touching and not frightening
Communication	COMT2L2	touching
Communication	COMT2L2	simple, and the message is clear
Communication	COMT2L3	Touching, feeling sorry for the boy, who is victims of their own parents
Communication	COMT2L3	Credible, and touching HW (guilt feeling), successful HW This HW was selected by this group as the best one
Communication	COMT2L3	the use of children pictures on cigarette packets is perceived as a kind of emotional manipulation, which mitigates the health warning value.
Communication	COMT2L3	Not touching HW, not credible, not effective
Communication	COMT2L3	the message is clear
Communication	COMT2L3	F2: good HW, attractive, credible, touching, important info for the general population, clear message
Communication	COMT2L3	not credible
Communication	COMT2L3	no new information
Communication	COMT2L3	Touching
Communication	COMT2L3	Main message the group get: smoking is harmful for others also, guilt feeling
Communication	COMT2L3	M2, M1: attractive credible, and touching HW (guilt feeling)
Communication	COMT2L3	not credible, no new information, no touching, specific for people smoking near to their children Picture: not credible at all: the child seems sick more than being a victim of passive smoking (the link with smoking is not obvious)
Communication	COMT2L4	However, the text does not highlight the danger
Communication	COMT2L4	No concordance between the text and the image
Communication	COMT2L4	M2, F2: talking about WP effects on pregnant women is important
Communication	COMT2L4	touching
Communication	COMT2L4	Not touching picture, consumed message
Communication	COMT2L4	PICTURE IS touching
Communication	COMT2L4	M2: new and important info for the general population, everyone should feel concerned because of the passive smoking
Communication	COMT2L4	M2:However, the picture does not show a real danger, mitigates the message strength no concordance between the text and the picture, no credibility
Communication	COMT2L4	the text does not highlight the danger
Communication	COMT2L4	F1: no concordance between the text and the picture, no credibility
Communication	COMT2L4	the text does not highlight the danger
Communication	COMT2L4	The causality is not obvious for the general population between being exposed to smoking and having a baby with low birth weight: message not credible?!!
Communication	COMT2L4	The message is clear, understandable However, it's too specific
Communication	COMT3L1	real danger that may happen to even not heavy smokers, credible
Communication	COMT3L1	(M2) not important message
Communication	COMT3L1	In this group, non-smoking girls are not used to WTS jargan, What does this word mean? so this warning did not suggest to them the idea of no longer sharing the mouthpiece rather than encouraging WTS cessation.
Communication	COMT3L1	M1: no new info
Communication	COMT3L1	the message is clear
Communication	COMT3L1	the first thing that come to mind is “changing the mouthpiece will be enough”
Communication	COMT3L1	F2: the photo is disgusting in a good way, the message is scary
Communication	COMT3L2	clear, easy to understand
Communication	COMT3L2	the message is not clear
Communication	COMT3L2	photo is consumed, lacks a lot of innovation
Communication	COMT3L2	the message is not clear, not easy to understand (3) The message is kind of scientific awareness, which is hard to understand for the general population
Communication	COMT3L3	The message is not clear, hard to understand, The wording of the sentence is not grammatically correct
Communication	COMT3L3	message is not clear
Communication	COMT3L3	The wording of the sentence is not grammatically correct
Communication	COMT3L3	M2: weak message
Communication	COMT3L3	The message is not clear
Communication	COMT3L3	credible message, New and important info
Communication	COMT3L3	The wording of the sentence is not grammatically correct The message must be clear and easily understandable even for non-smokers, so that they can transmit the message correctly to smokers around
Communication	COMT3L3	The text is not clear
Communication	COMT3L3	F2, F3: The message is not clear, hard to understand, The wording of the sentence is not grammatically correct
Communication	COMT3L3	The wording of the sentence is not grammatically correct
Communication	COMT3L3	message not clear
Communication	COMT3L3	message is not clear
Communication	COMT3L4	Clear and important message
Communication	COMT3L4	Not credible The lesion showed in the picture is a benign lesion;
Communication	COMT3L4	Not shocking Not credible,
Communication	COMT3L4	Not credible, -It's curable - The lesion showed in the picture is a benign lesion; it can happen to everyone independently of water pipe smoking
Communication	COMT3L4	F1, F3, 4: No concordance between the text and the picture, not shocking
Communication	COMT3L4	The lesion showed in the picture is a benign lesion; it completely mitigates the strength of the message
Communication	COMT3L4	The text is not clear; the photo does not illustrate well the message announced in the text
Communication	COMT3L4	F4: important message for the general population
Communication	COMT3L4	not credible
Communication	COMT3L4	not credible
Communication	COMT3L4	not credible
Communication	COMT4L1	The message is clear
Communication	COMT4L1	M1:new info, clear and important info, it changes a bit from the classic tobacco and lung cancer warning The picture is shocking, however it's successful
Communication	COMT4L1	1 girl: not credible
Communication	COMT4L1	disgusting picture, the message is clear, credible
Communication	COMT4L1	All the group: clear message, this HW was globally appreciated by the group
Communication	COMT4L1	M1: important info for the general population,M1: the picture is shocking, touching,
Communication	COMT4L1	M2: new info
Communication	COMT4L1	New info personally I thought that water pipe was less harmful than tobacco smoking
Communication	COMT4L1	the message is clear; it concerns the person's physical appearance It gives new information other than the well known risk of lung cancer
Communication	COMT4L1	F1: the message is clear, credible, new info, however the sentence wording is not grammatically correct
Communication	COMT4L1	F1: the message is clear, credible,
Communication	COMT4L1	The photo is completely missed, it leads people to avoid the health warning label and not pay any attention to the text of the Health warning itself.
Communication	COMT4L1	the message is clear, inspires people's curiosity and invites them to think about WTS effects
Communication	COMT4L1	the message is clear
Communication	COMT4L1	Touching (3) unclear text (reformulate the sentence)
Communication	COMT4L2	Touching
Communication	COMT4L2	M1 consumed message, no new info
Communication	COMT4L2	M1: credible, consumed message, no new info, the picture is not touching
Communication	COMT4L2	F1: credible HW, but the picture is not specific
Communication	COMT4L2	F4: credible HW, but the picture is not specific
Communication	COMT4L2	M1, M2: not credible, not feeling concerned: the cardiovascular risk is not a real threat. Having a regular physical activity, the respect of a good lifestyle are protective factors against this risk.
Communication	COMT4L2	M1, M2:The picture is not shocking, not attractive
Communication	COMT4L2	Very consumed message,
Communication	COMT4L2	consumed message
Communication	COMT4L2	touching
Communication	COMT4L2	consumed message
Communication	COMT4L3	F4: attractive, touching, no concordance between the photo and the text M2: no concordance between the photo and the text
Communication	COMT4L3	not touching, no concordance between the photo and the text The photo did not illustrate well the message so that people can beleive the HWL and change their behaviour.
Communication	COMT4L3	F2: new and important info to know, credible HW However, the picture is less attractive, not touching, no concordance between the photo and the text
Communication	COMT4L3	F4: the picture is attractive, touching, the patient is very weak, and he seems completely confused. However, this photo does not stick with the presented text.
Communication	COMT4L3	PICTURE not touching, no concordance between the photo and the text
Communication	COMT4L3	M3: not credible HW, no new info, no concordance between the photo and the text
Communication	COMT4L3	not credible, The text wording is not correct
Communication	COMT4L3	No concordance at all between the photo and the text The wording of sentence is not grammatically correct (2) Not credible at all,
Communication	COMT4L3	Having such a perfect increase in nicotine content between cigarettes and water pipe (100), decreases the HW credibility.
Communication	COMT4L3	no concordance between the photo and the text
Communication	COMT4L3	not touching
Communication	COMT4L3	No concordance at all between the photo and the text + the wording of sentence is not grammatically correct (2) Not credible at all,
Communication	COMT4L3	F3 new and important info to know (WP smoking is generally perceived as less harmful for general population compared to cigarettes smoking), credible HW
Communication	COMT4L4	Not credible, “Using the term headache” ???? does not reflect exactly CO intoxication The picture does not really correspond to CO intoxication
Communication	COMT4L4	“Using the term headache” ???? does not reflect exactly CO intoxication The picture does not really correspond to CO intoxication
Communication	COMT4L4	Not credible, using the term “headache” ???? does not reflect exactly CO intoxication
Effect	ET1L1	effective because it is shocking
Effect	ET1L1	Not effective
Effect	ET1L1	effective to make people stop smoking
Effect	ET1L2	Not effective
Effect	ET1L2	Unconsciously, people think that it only happens to others
Effect	ET1L3	Not effective “even for girls”
Effect	ET1L3	effective as related to the person's physical appearance
Effect	ET1L3	too much specific
Effect	ET1L3	Not effective “even for girls”: not shocking, natural, anyway everyone will have wrinkles at a certain age.
Effect	ET1L5	The message rather discourages people more than makes them quit smoking
Effect	ET1L5	Not effective
Effect	ET1L5	not effective
Effect	ET1L5	not effective
Effect	ET1L5	not effective for smoking cessation
Effect	ET1L5	not for young smokers (long term effect)
Effect	ET1L5	The opinion of the group concerning this HW: it is a very negative message which decreases people will instead of encouraging them for smoking cessation
Effect	ET1L5	F1, M2 not effective
Effect	ET1L5	Smoking addiction is not a very strong argument either to stop smoking or to prevent people from initiating.
Effect	ET2L1	less effective
Effect	ET2L1	less effective and not influent for single young people
Effect	ET2L1	can't be effective
Effect	ET2L1	can't be effective
Effect	ET2L2	too specific
Effect	ET2L3	Not effective at all for smoking cessation
Effect	ET2L3	The message received is: do not smoke near to your child (but it does not make people think to quit)
Effect	ET2L3	do not smoke near to your child (but it does not make people think to quit)
Effect	ET2L3	not touching and not effective at all: it makes you stop smoking in front of children, and probably but you can still smoke
Effect	ET2L3	may be effective if the text would be improved
Effect	ET2L4	can't be effective to make a smoking woman quit even if she is pregnant
Effect	ET2L4	effective for some participants
Effect	ET2L4	can't be effective to make a smoking woman quit even if she is pregnant.
Effect	ET2L4	can't be effective to make a smoking woman quit even if she is pregnant.
Effect	ET3L1	effective
Effect	ET3L1	F1 and M1: not effective to make people stop smoking
Effect	ET3L1	M1:not effective to make people stop smoking, the first thing that come to mind is “changing the mouthpiece will be enough”
Effect	ET3L1	not effective, it suggests the idea of no longer sharing the mouthpiece rather than encouraging WTS cessation.
Effect	ET3L1	does not make people stop smoking, changing the mouthepiece will be enough
Effect	ET3L1	not effective
Effect	ET3L1	can be effective in reducing WP smoking
Effect	ET3L1	not effective, it suggests the idea of no longer sharing the mouthpiece rather than encouraging WTS cessation.
Effect	ET3L2	not effective to make people stop smoking it may even encourage young to try WTS
Effect	ET3L2	not effective to make people stop smoking it may even encourage young to try WTS
Effect	ET3L2	not effective to make people stop smoking it may even encourage young to try WTS
Effect	ET3L3	M2:not effective to make people stop smoking
Effect	ET3L3	not effective to make people quit WP smoking
Effect	ET3L3	not effective to make people quit WP smoking
Effect	ET3L3	Even for those who would understand the message, we believe that it won't be effective to make them stop smoking water pipe.
Effect	ET3L3	not effective to make people quit WP smoking
Effect	ET3L3	not effective HW
Effect	ET3L3	not effective
Effect	ET3L4	not effective
Effect	ET3L4	not effective to make people stop smoking as: -It's a reversible state (it's curable) - The lesion showed in the picture is a benign lesion; not specific
Effect	ET3L4	The chosen picture mitigates completely the HW effectiveness
Effect	ET3L4	not effective to make people stop smoking
Effect	ET3L4	not effective to make people stop smoking
Effect	ET3L4	not effective to make people stop smoking,
Effect	ET3L4	not effective to make people stop smoking as: -It's a reversible state (it's curable) - The lesion showed in the picture is a benign lesion; it can happen to everyone independently of water pipe smoking
Effect	ET4L1	However, the comparison with cigarettes health effects, reduces the HW attractiveness and effectiveness
Effect	ET4L1	Comparing with cigarettes health effects, is useful, as the general population generally underestimates the WP smoking health effects.
Effect	ET4L1	however the information is not effective to make people stop smoking as it's Specific to heavy smokers
Effect	ET4L1	M2: effective HW
Effect	ET4L1	M2: this warning concerns people' physical appearance which can make them more frightened, more concerned to quit, compared to organic diseases. Even fatal sometimes, organic diseases like cancers and cardiovascular diseases are not apparent, so people tend to have an attitude of psychological denial regarding these diseases.
Effect	ET4L1	not effective
Effect	ET4L1	M1: effective for smoking cessation
Effect	ET4L2	effective
Effect	ET4L2	effective
Effect	ET4L2	Not effective
Effect	ET4L2	M1: Not effective
Effect	ET4L2	M1:not effective
Effect	ET4L2	Not effective
Effect	ET4L2	M1, M2: not effective
Effect	ET4L3	not effective
Effect	ET4L3	not effective
supplemetary HWLs	flavored tobacco	Add another HW designed for smoking girls that highlights the fact that flavored tobacco has the same harmful effects as regular tobacco Text suggestion: “??????? ?????? ???? ??????? ??? ????? ??????? ??????”
Identification	IDT1L1	It only happens for others, feeling non concerned
Identification	IDT1L1	Feeling not concerned: it only concerns heavy smokers
Identification	IDT1L1	Feeling not concerned: it only concerns heavy smokers
Identification	IDT1L1	it only happens for others, non credible
Identification	IDT1L3	M1: feeling concerned
Identification	IDT1L3	not personally concerned
Identification	IDT3L2	relevant
Identification	IDT3L3	feeling concerned
Identification	IDT4L1	M2:feeling concerned,
Identification	IDT4L2	This warning label concerns a sudden acute phenomenon related to the occurrence of myocardial infarction for example. This can happen to everyone, everyone feels concerned by this disease. The brutality of the event is frightening for the general population, unlike cancer.
Identification	IDT4L3	the message is very important for the general population
Improvement	IMPGENERAL	Avoid putting people's pictures and especially children pictures.. the fact of putting pictures of this kind shows a kind of failure to convey the message without going through some kind of emotional manipulation, so the message is perceived as a pretty weak message. It's better to be direct, to have a strong message and to choose rather symbolic pictures that lead people to think.
Improvement	IMPT1L1	Make the picture more shocking by putting a picture of surgical treatment (resection) for mouth cancer, instead
Improvement	IMPT1L1	Improve the picture brightness
Improvement	IMPT1L1	Make the message more direct:” ????? ?????? ???? ??? ????? ????”
Improvement	IMPT1L1	Add some statistics to make the message more credible (number of smokers with mouth cancer worldwide, attributable fractions to develop this type of cancer for smokers / non smokers) Make the message more direct, more affirmative
Improvement	IMPT1L1	Add some statistics to make the message more credible and more attractive (number of smokers with mouth cancer worldwide, attributable fractions to get this type of cancer for smokers) Make the message more direct, more affirmative
Improvement	IMPT1L1	Add some statistics to make the message more credible
Improvement	IMPT1L2	Picture: Rather put the picture of a single lung, half healthy half damaged and make the lung picture bigger -Text: Specify which chemical is carcinogenic to have more credibility (Hydrogen Cyanide, Arsenic, Benzene, Formaldehyde, Tar, ect)
Improvement	IMPT1L2	Picture: put the picture of a single lung, half healthy half damaged -Text: Add some statistics related to lung cancer development in smokers and non smokers, to make the message more credible and more attractive - It would be better to mention the effect of tobacco on the entire respiratory system (chronic obstructive pulmonary disease, asthma and other respiratory diseases), so we stay more gen…
Improvement	IMPT1L2	more credibility if we specify what type of carcinogenic substance is exactly incriminated in lung cancer development.
Improvement	IMPT1L2	-Picture: make it simpler, a single image may be sufficient, with a healthy half and a half damged to better visualize the contrast
Improvement	IMPT1L2	Text: add some statistics to make the HW more credible
Improvement	IMPT1L2	Text: Add some statistics related to lung cancer development in smokers and non smokers, to make the message
Improvement	IMPT1L3	Text: Remove the second part of the sentence….just keep the direct message: “????? ?????? ???? ????????”
Improvement	IMPT1L3	Picture: make the picture of the smoking woman more frightening
Improvement	IMPT1L3	makeup must be removed Text: use the interrogative form… ????? ??? ???? ???? ????
Improvement	IMPT1L3	Picture: keep the same lighting to have more credibility / make the picture of the smoking woman more frightening Text:make the message more direct and simple ???? ??? ???? ??? ...?????? ?????
Improvement	IMPT1L3	Picture: keep the same lighting to have more credibility
Improvement	IMPT1L3	make the second picture more alarming, no make-up for the first girl and more wrinkles on the smoker girl's face
Improvement	IMPT1L5	Improvement track: Text: Remove the second part of the sentence “?????? ??????? ??? ??? ?? ???? ?????? ??????” Just give a direct message “?????? ???? ??????? ??????”… or “?????? ?????? ???? ????? ???? ???? ??? ???? ??????? ?????? ” Picture: The group's proposal was to put the picture of the water pipe hose directly on the tracheotomy to illustrate the suffering of a patient with respiratory fail…
Improvement	IMPT1L5	Text: Remove the second part of the sentence “?????? ??????? ??? ??? ?? ???? ?????? ??????”
Improvement	IMPT1L5	Picture: remove the makeup to make the picture more credible
Improvement	IMPT1L5	Text: use the Tunisian dialect and the interrogative form to get more psychological impact ???? ??? ?? ?? ??? ?????? ?? ??? ???? ?? ????? ??? ?????
Improvement	IMPT1L5	Picture: M1: to further clarify the message, the person should hold a waterpipe and try to bring it closer to the tracheotomy to illustrate the suffering of a patient with respiratory failure who is still unable to quit smoking. Text: M2: be brief and direct; Just give a direct message “?????? ???? ??????? ??????”…
Improvement	IMPT1L5	Text: keep the picture but make the text more direct and more explanatory for the tracheotomy image ? ????? ????? ???? ???? ??? … ??????? ? ??????? ????? ???? ??????
Improvement	IMPT2L1	interrogative form for more guilt creating text such "still smoking ? still harming your children ?"
Improvement	IMPT2L1	Statistics should be provided on the number of deaths or the number of newborns having birth defects attributable to maternal smoking
Improvement	IMPT2L1	Text: specify how does maternal smoking affects the fetus Picture: put a more touching photo which better emphasizes the harm that can cause maternal smoking for the fetus
Improvement	IMPT2L1	Text: specify how does maternal smoking affects the fetus Picture: put a more touching photo which emphasizes the direct harm that can cause maternal smoking for the fetus
Improvement	IMPT2L2	put the water pipe hose (mouth piece) directly on the mouth of the baby to better illustrate the direct effect of smoking among pregnant women
Improvement	IMPT2L2	Picture: the group proposed to replace the white color with red (fetus in red), in order to attract more attention on health related effects of maternal smoking on their babies Add the photo of the dad smoking around, to highlight the impact of passive smoking on pregnant woman and on fetus Text: Rather propose a message that is addressed primarily to the mother so that it does not harm her healt…
Improvement	IMPT2L3	Picture: “show the direct link between cigarette and child” like adults smoking and children playing next to them…then one child got an asthma attack Text: “???? ????? ??? ???? ??? ...?????? ???? ???? ???? ??”
Improvement	IMPT2L3	Improvement track: Text: should be more direct “Do not smoke in front of your child, it's harmful” ?? ?????? ???? ????? ...???? ?????….. Picture: “show the direct link between cigarette and child” like adults smoking and a child playing next to them and suffering from tobacco smoke
Improvement	IMPT2L3	Text: ???? ?? ?????? ????? ??? ???? ???? .. ???? ???? ????
Improvement	IMPT2L3	add statistical data (mortality related to being exposed to passive smoking) Be more direct: ????? ??? ????? ???? ?????? ???? ..???? ??
Improvement	IMPT2L4	Text: ??????? ??????? ??? ??? ???? ????? ????? ?????? ????? ??????? ??????? ??? ??? ?????? ???????? ??????? ?? 5%
Improvement	IMPT2L4	Text: choose other harmful effect of smoking on babies health other than having low birth weight ( heart malformation,) ??????? ??? ???? ???? ?????? ??????? ?? ????.... Picture: “show more harm effects on babies”
Improvement	IMPT2L4	Picture: put two photos: one for a normal weight newborn and another one for a stunted newborn to be more credible and more touching
Improvement	IMPT3L1	Text: Delete the first part of the text: “sharing the mouthepiece”…
Improvement	IMPT3L1	Text: The group's proposal was to replace communicable diseases with a single disease that can spread by sharing the mouthpiece, a heavily contagious and serious disease in people's culture such as tuberculosis.
Improvement	IMPT3L1	good one, the message is clear Important message, even for those who won't stop smoking it's important to know that sharing the mouthpiece is a real danger
Improvement	IMPT3L1	Text: Delete the first part of the text: “sharing the mouthepiece”…
Improvement	IMPT3L1	Text: replace with a heavily contagious and serious disease in people's culture such as tuberculosis
Improvement	IMPT3L2	:Make the lungs picture bigger
Improvement	IMPT3L2	choose another lungs picture
Improvement	IMPT3L2	choose another lungs picture (not an anatomopathological cut), reduce the WP size and make sure that the hookah (the charcoal, preferably) is placed directly on the lungs to suggest the burning idea
Improvement	IMPT3L3	Use the Tunisian dialect so that people can get the message Be more direct while formulating the message: ...” ??????? ??? ?????? ????? ?? ???? ??? ……????? ????? ????” Picture improvement track: we need to add more credibility to the photo by adding a legend about the toxic substances in the water pipe
Improvement	IMPT3L3	Change the picture and use Tunisian dialect for the text so people can get the message Be more direct while formulating the message Use more specific terms to smokers (mouthpiece, charcoal, ect.)
Improvement	IMPT3L3	Improve the picture contrast (the skull is not very clear) - Use Tunisian dialect for the text so people can get the message:” ????? ???? ?? ?????? ???? ?? ????? ?????? ??? ????”
Improvement	IMPT3L4	Make the picture more frightening. It is necessary that the picture shows the cutaneous effects of tobacco (nails discoloration, wrinkling and premature skin aging, ect.)
Improvement	IMPT3L4	precise what type of communicable diseases to which WP smokers sharing the same mouthe piece are exposed to.
Improvement	IMPT3L4	The group proposal was to put the picture of the T3L1 HW with the text of T3L4 and give some details about communicable diseases
Improvement	IMPT3L4	Text: make the message more credible by adding some statistics to highlight the association between sharing the mouthpiece and the occurrence of communicable diseases
Improvement	IMPT3L4	Text: M2: which communicable diseases? TB++
Improvement	IMPT4L1	1 boy: avoid the comparison with cigarettes; it seriously undermines the HW attractiveness and effectiveness Improvement track: Tunisian dialect and interrogative form ?? ??? ??? ???? ???? ?????? ???? ?? ??? ?????? ?
Improvement	IMPT4L1	Text: Delete the first part of the text (like cigarettes..), it makes the HW less strong Improvement track in general: - Use the Tunisian dialect - Add another warning about smoking-related sexual disorders. This information is poorly known in the general population, while it is shocking and very effective for smoking cessation.
Improvement	IMPT4L1	Use the Tunisian dialect and be direct: “??????? ??? ????? ?????? ???? ????? ????”
Improvement	IMPT4L1	make the cancer picture bigger
Improvement	IMPT4L2	Picture: put a flat electrocardiogram instead
Improvement	IMPT4L2	Text: Replace cardiovascular diseases with coronary heart diseases ???????? ? ??????? ??????? ???? ????? ?????? ????? Picture: patient having heart attack or coronaries with atheroma plaque..
Improvement	IMPT4L2	Picture: a man having a heart attack and handling the waterpipe hose on the other hand Text: Replace cardiovascular diseases with coronary heart diseases ????? ?????..?????? ??? ?? ??????? ?????? ???? ???? ????
Improvement	IMPT4L2	Photo improvement: normal ECG then flat ECG line. Text improvement: Add more credibility to the warning label by adding numbers, attractive statistics, so that people think about it.
Improvement	IMPT4L2	add statistics related to mortality attributable to cardiovascular diseases and smoking (population attributable fractions..) Replace cardiovascular diseases with coronary heart diseases / vascular diseases to be more specific
Improvement	IMPT4L2	Text: Replace cardiovascular diseases with coronary heart diseases Picture: flat electrocardiogram
Improvement	IMPT4L2	normal ecg then flat ecg line
Improvement	IMPT4L3	M2: better replace the photo with someone using the girac WP with so much smoke
Improvement	IMPT4L3	?? ???? ???????…??? ?????? ???? ????? ????” or “?? ???? ???????...?????? ????”
Improvement	IMPT4L3	Picture: M2: better express the consequences of WP smoking by expressing the excess of risk compared to cigarette smoking regarding related diseases. Text: F4: keep the photo and out this text instead: ?????? ??????? ????? ????? ...?????? ????? ????? ?? ???
Improvement	IMPT4L3	add a photo showing the equivalence between the nicotine content in cigarette then in water pipe.
Improvement	IMPT4L3	Picture: M2: 1 WP = 100 cigarettes Text: F5: better express the consequences of WP smoking by expressing the excess of risk compared to cigarette smoking regarding related diseases.
Improvement	IMPT4L4	Text: We should use the term ?????? in the Tunisian dialect, instead. It's more shocking and more attractive. ???? ????? ? ?????? ???? ???? ???? ? ??????? ???? Picture: Remove the table, it's not clear
Improvement	IMPT4L4	Text: We should use the term ?????? in the Tunisian dialect, instead of headache
Improvement	IMPT4L4	The group's proposal was to reduce the number of health effects to 3, and place them in a pyramid going from the less dangerous to the most dangerous health effect. It would be more attractive and the message would be easier to understand.
Improvement	IMPT4L4	We should use the term ?????? in the Tunisian dialect, unstead Besides, the only message a smoker can get is that he need to smoke water pipe in an open space to prevent intoxication, it doesn't encourage cessation.
supplemetary HWLs	sexual effects	Add an other HW that highlights another side of WTS health related effects: sexual problems, erectile dysfunction..” Text suggestion: ????? ????? ???? ?????? ?????” This effect is not well known in general population and boys in this FG do believe that this message is highly effective in smoking men
Specific	SPT1L2	Specific to heavy smokers aged more than 40, not for young smokers
Specific	SPT1L3	specific to girls
Specific	SPT1L3	touching for girls mainly
Specific	SPT1L3	F1, F2: specific to women
Specific	SPT1L3	F1, F2: too specific to women and youth
Specific	SPT1L3	specific to girls
Specific	SPT1L5	May be effective for heavy smokers
Specific	SPT1L5	because it only concerns heavy smokers
Specific	SPT2L1	specific (concerns smokers with families)
Specific	SPT2L1	Globally, the HWL is too specific (concerns smokers with families)
Specific	SPT2L1	specific to pregnant women
Specific	SPT2L1	too specific (concerns female smokers),
Specific	SPT2L3	specific (for people smoking near to their children).
Specific	SPT2L3	however it's touching only for parents having kids not for single people.
Specific	SPT2L4	M2, F2 can't be effective because it's too specific and the danger on babies is limited in time
